# Supplementary material for: Host Specificity of Snodgrassella in Eastern and Western Honeybees and Its Effects on Naturally Occurring Deformed Wing Virus Titers
Source: Insects. 2025 May 1;16(5):478. doi: 10.3390/insects16050478 (PMC12111971; doi:10.3390/insects16050478)
Supplement: Supplementary file 1 [file insects-16-00478-s001.zip]

Archive with 1 entries (1 files):
- insects-3534403-supplementary.pdf
